# Supplementary material for: Assessment of Genetic Diversity and Population Structure in Oil-Bearing Rose Genotypes Using Start Codon-Targeted (SCoT) Markers
Source: Plants (Basel). 2026 Mar 1;15(5):761. doi: 10.3390/plants15050761 (PMC12986590; doi:10.3390/plants15050761)
Supplement: Supplementary file 1 [file plants-15-00761-s001.zip]

Archive with 5 entries (5 files):
- Figure S1. Molecular profiles of 38 Rosa accessions in 15 SCoT primers.pdf
- Figure S2. Principal coordinate analysis (PCoA) biplot of the studied 38 Rosa accessions.png
- Table S1.pdf
- Table S2.pdf
- Table S3.Q value compositions of 38 Rosa accessions.pdf
